# Supplementary material for: UK Dog Owners’ Pre-Acquisition Information- and Advice-Seeking: A Mixed Methods Study
Source: Animals (Basel). 2024 Mar 28;14(7):1033. doi: 10.3390/ani14071033 (PMC11010827; doi:10.3390/ani14071033)
Supplement: Supplementary file 1 [file animals-14-01033-s001.zip]

Archive with 1 entries (1 files):
- animals-2916473-supplementary (1).pdf
